# Supplementary material for: Long-Term Stability of Nanobubbles Generated via Pressure Oscillation-Hydrodynamic Cavitation: A Rapid Assessment by UV–Vis Spectrophotometry
Source: Nanomaterials (Basel). 2025 Oct 23;15(21):1613. doi: 10.3390/nano15211613 (PMC12608798; doi:10.3390/nano15211613)
Supplement: Supplementary file 1 [file nanomaterials-15-01613-s001.zip]

Archive with 1 entries (1 files):
- nanomaterials-3887257-supplementary.pdf
